# Supplementary material for: Coronary endothelial dysfunction appears to be a manifestation of a systemic process: A report from the Women’s Ischemia Syndrome Evaluation – Coronary Vascular Dysfunction (WISE-CVD) study
Source: PLoS One. 2021 Sep 27;16(9):e0257184. doi: 10.1371/journal.pone.0257184 (PMC8476029; doi:10.1371/journal.pone.0257184)
Supplement: S1 Data — (CSV) [file pone.0257184.s001.csv]

ID	HSCIG	HSCOR	HSHYP	HSDIB	DISLP	PULSE	SYS1	DIA1	HT	WT	LDLC	CREAT	HEMO	WeightinKG	LVEDP	cfrbest	cbfbest	BNP	CHOL	TRIG	HDL	MICROALBUMINRANDOM	URNCREATININE	MICROALBCREATRATIO	physlimSAQ	angstabSAQ	angfreqSAQ	trtsatSAQ	dispercSAQ	achbest	copbest	ntgbest	ACE	ARB	BETAB	CCB	VASO	APLAT	FASPN	LASPN	LLSTT	LLOTH	NITR	RANOL	RACE	AGE	BMI	uacr	logmct
3027	0	1	1	0	0	68	104	64	63	265	92	0.9	11.8	120	15	2.5	10.6031717	9	154	41	48	0.1	192.2	0.1	50	25	90	58.33333333	41.66666667	-23.30623306	-20.05420054	-19.24119241	1	0	0	0	0	0	0	0	0	0	0	0	3	49	47	0	-2.302585093
3034	0	0	0	1	2	72	175	95	50	162	210	2.4	11.4	74	12			32	161	66	49	0.8	191.3	4.2						-22.34848485		0	0	0	0	0	0	0	0	1	0	0	0	0	3	49	46	1	1.435084525
3040	1	1	2	2	2	94	103	62	60	90	59	0.5	11.1	41	10	2.1			128	147	49	0.7	81.6	8.6	66.66666667	25	40	93.75	33.33333333	-45.94594595	-34.68468468	-21.17117117	0	0	0	0	0	0	0	0	0	0	0	0	6	41	18	1	2.151762203
3044	0	0	1	0	1	56	103	56	61	180	88	0.7	13.7	82		2.3	57.09603876		131	104	26	0.3	119.5	2.5	86.11111111	50	80	91.66666667	25	-26.01880878	-30.40752351	-16.61442006	1	0	1	0	0	0	0	0	1	0	0	0	5	63	34	1	0.916290732
3045	1	0	0	0	0	63	125	75	49	128		0.7	12.6	58		2.7	123.4404762	71	131	32	61	1.2	82.4	14.6	52.77777778	50	60	0	33.33333333	-25.41666667	-29.58333333	-28.33333333	0	0	0	0	0	0	0	0	1	0	0	0	5	43	37	1	2.681021529
3046	2	1	0	0	0	71	114	82	54	153	86	0.5	12.6	70	10	2.3	27.2611848	98	217	78	92	0.6	81.8	7.3	25	0	50	87.5	25	-22.5433526	-32.08092486	-22.5433526	0	0	0	0	0	0	0	1	0	0	0	0	5	41	37	1	1.987874348
3048	1	0	0	0	1	71	151	84	67	225				102	18	1.9	113.1557491	450	151	32	47	0.1	100.8	0.1		50	100	87.5	58.33333333	-14.21568627	-18.1372549	10.29411765	0	0	0	0	0	0	1	1	1	0	0	0	5	67	35	0	-2.302585093
3052	0	1	1	0	2	69	145	73	60	141	113	1	10.6	64	12	1.3	11.75286333	37	160	69	39	0.1	71.4	0.1	97.22222222	50	80	100	83.33333333	-23.77358491	-12.83018868	-10.94339623					0	0	0	1	0	0	0	0	5	73	28	0	-2.302585093
3053	0	2	2	0	2	75	135	60	65	165	64	0.8		75	15	2.6	-17.40684509	31	164	53	40	0.4	78.7	5.1	83.33333333	75	70	93.75	66.66666667	-46.09375	-48.828125	-32.421875	0	0	0	0	0	0	0	1	0	0	0	0	5	39	27	1	1.62924054
3054	0	1	0	1	0	87	161	92	63	290	148	0.6	12.2	132	14	2.4	-6.887997106	9	204	117	46	0.3	69.2	4.3						-14.47963801	-0.904977376	9.049773756	0	0	0	0	0	0	1	0	0	0	0	0	3	47	51	1	1.458615023
3055	0	2	0	0	0	61	141	71	60	150	115	0.9	12.8	68	12	2.6		154	174	34	65	0.3	69.2	4.3	52.77777778	100	70	41.66666667	83.33333333	-6.072874494	1.619433198	9.71659919	0	0	0	0	0	0	0	0	0	0	0	0	4	69	29	1	1.458615023
3056	0	1	1	0	2	47	165	90	58	190	107	0.7	12.3	86	18	2.3	5.385487528	454	152	33	66	0.2	28.1	7.1	80.55555556	50	70	100	66.66666667	-4.846938776	-18.36734694	-1.020408163	0	0	0	0	0	0	0	0	0	0	1	0	5	76	40	1	1.960094784
3057	0	2	2	2	2	88	133	80	58	140	87	0.7	14.5	64		1.5	97.84125705	66	149	30	66	0.4	79.4	5	94.44444444	100	80	100	91.66666667	10.75268817	-1.792114695	26.52329749	0	0	0	0	0	0	1	0	0	0	0	0	5	30	29	1	1.609437912
3059	0	0	1	0	0	67	149	82	62	130				59	12	1.9	9.081533488	47	148	26	72	0.3	51.1	5.9	97.22222222	50	100	100	91.66666667	-33.33333333	-30.95238095	-7.823129252	0	1	0	0	0	0	0	1	1	0	0	0	4	64	24	1	1.774952351
3060	2	2	0	0	0	75	128	62	71	148		0.6	15.2	67	6	2.9	-4.208333333	373	181	63	87	1.3	101.6	12.8	11.11111111	50	80	100		10	0	22.14285714	0	0	0					1		2	0		5	81	21	1	2.549445171
3061																1.7	61.96317182	101	171	32	72	0.9	93.6	9.7						-39.44954128	-36.69724771	-35.77981651																1	2.272125886
3062	1	0	1	0	2	63	148	79	66	231	115	0.8	11.5	105	16	2.4	60.64203304	83	203	64	43	0.5	73.2	6.8	61.11111111	50	70	100	66.66666667	-31.95876289	-37.11340206	-29.20962199	1	0	0	0	0	0	0	0	1	0	0	0	5	59	37	1	1.916922612
3063	1	0	0	0	0	66	151	76	61	163	134	0.8	13.1	74	13	2.8		87	182	39	67	0.1	42.3	0.1	97.22222222	100	80	100	91.66666667	-33.44262295	-12.45901639	-17.37704918	0	0	0	0	0	0	0	1	0	0	0	0	5	63	31	0	-2.302585093
3064	0	0	1	1	2	80	138	64	68	160	104	0.8	11.4	73	13	2.9	32.23069034	190	162	29	48	0.4	79.4	5	47.22222222	50	60	75	75	-27.38461538	-31.07692308	-18.46153846	1	0	0					1	1	0	0	0	5	68	24	1	1.609437912
3067	0	1	1	0	2	66	141	75	51	161				73	12	2.4	38.0952381	67	118	71	39	0.1	56.2	0.1		100	80	87.5	66.66666667	-21.94092827	-25.73839662	-12.65822785	1	1	1	0	0	0	1	0	0	0	0	0	5	69	44	0	-2.302585093
3068															25	3.1	17.88504464	70	152	48	44	19.4	107.3	180.8						-40.36458333	-33.59375	-26.82291667																1	5.197391448
3070	2	2	2	0	2	66	121	66	63	180	117	0.6	13.9	82	17	2.2	174.6609158	41	190	72	61	0.1	77.1	0.1	36.11111111	50	100	100	100	-15.234375	-24.21875	-3.125	0	0	0	0	0	0	0	1	0	0	0	0	5	61	32	0	-2.302585093
3071	0	1	0	0	2	75	146	71	63	169	151	0.8	13.7	77	12	2.2	4.66735907	33	225	45	52	0.1	54.5	0.1	55.55555556	75	30	93.75	75	-59.3220339	-59.66101695	-50.84745763	0	0	0	0	0	0	0	1	0	1	0		5	70	30	0	-2.302585093
3072	1	2	2	0	2	84	118	72	65	94	109	0.5	14	43	16	2.5	9.980646403	38	180	40	54	0.9	184.6	4.9	80.55555556	0	0			-27.27272727	-28.57142857	0.432900433	0	0	0	0	0	0	0	0	0	0	0	0	2	58	16	1	1.589235205
3074	2	1	1	2	0	70	152	71	71	172	79	0.6	12.7	78	22	4.7	44.94305058	52	166	65	61	3	12.7	236.2	47.22222222	25	70	87.5	41.66666667	2.222222222	-0.37037037	10	1	0	0	1	0	0	1	0	0	0	0	0	3	50	24	1	5.464678904
3075	0	0	0	0	0	69	112	76	58	160	69	0.7	12.2	73	15	2.2	-20.03189017	244	144	33	57	0.1	39.9	0.1	80.55555556	50	100	75	83.33333333	-19.33842239	-15.77608142	-12.21374046	0	0	0	0	0	0	0	0	0	0	0	0	5	62	33	0	-2.302585093
3079	0	1	2	0	0	80	141	77	62	272		0.6	14.1	124	19	2.3	70.43191919	52	183	61	41	0.9	47.1	19.1	80.55555556	100	90	75	91.66666667	-40	-29.66666667	-18	0	0	0	0	0	0	0	1	0	0	0	0	5	43	50	1	2.949688335
3081	2	2	2	0	2	60	120	64	50	120	76	1	15.2	55	12	2.6	77.27607652	69	116	47	32	0.1	32.9	0.1	91.66666667	50	100	93.75	83.33333333	-26.07361963	-36.50306748	-24.23312883	0	0	0	0	0	0	0	0	1	0	0	0	5	72	34	0	-2.302585093
3082	1	1	0	0	2	60	102	62	67	135	127	0.8	14.1	61	10		6.194771617	118	194	28	59	1.9	116.6	16.3	19.44444444	50	40	31.25	8.333333333	12.20338983	-8.13559322	10.84745763	0	1	0	0	0	0	0	0	1	0	0	0	5	56	21	1	2.791165108
3083	2	1	1	1	2	72	130	74	64	205				93	15	3.3	-67.6662822	25	160	60	38	0.1	198.1	0.1	27.77777778	75	60	75	33.33333333	-75.81699346		-27.45098039	0	0	0	0	0	0	1	0	0	0	0	0	3	57	35	0	-2.302585093
3086	0	1	1	0	0	63	152	81	68	285	96	1.1	12.2	130	20	2.9	-7.039991778	104	146	39	41	0.1	169.2	0.1	83.33333333	50	70	50	50	-32.25806452	-38.35125448	-26.88172043	0	0	1	0	0	0	1	0	0	0	0	0	3	46	43	0	-2.302585093
3087	1	1	0	0	0	76	124	69	69	210				95	20	2.3	31.13715354	43	135	32	54	0.3	48.5	6.2	80.55555556	50	70	91.66666667	41.66666667	-13.59773371	-20.67988669	-16.14730878	0	0	0	0	0	0	0	0	0	0	0	0	5	43	31	1	1.824549292
3089	2	1	0	0	2	71	153	86	71	212				96	18	2.5	33.14885638	30	167	49	47	0.3	123.4	2.4	91.66666667	25	20	75	75	-12.74509804	-17.97385621	-7.843137255	0	0	0	1	0	0	0	1	0	0	0	0	5	55	30	1	0.875468737
3095	2	0	1	0	0	77	106	76	64	199	124	0.7	13.4	90	15	2.8	-25.48757276	21	168	81	36	0.6	19.8	30.3	88.88888889	75	40	62.5	75	-48.50299401	-51.79640719	-30.53892216	1	0	0	0	0	1	1	0	1	0	1	0	5	45	34	1	3.411147713
3096	0	0	0	0	0	68	136	80	60	140		0.9	13.8	64	12	2.7	46.31556183	42	155	27	42	0.1	46.5	0.1	72.22222222	50	100	100	41.66666667	-32.72058824	-30.88235294	-21.32352941	0	0	0	0	0	0	0	0	0	0	0	0	5	58	27	0	-2.302585093
3100	0	0	1	0	0	54	124	57	66	150				68	20	2.8	68.12041299	125	237	32	62	0.1	24.3	0.1	94.44444444	100	80	83.33333333	50	-25.09225092	-16.60516605	-15.12915129	0	0	0	0	0	0	0	0	0	0	0	0	5	51	24	0	-2.302585093
3101	1	1	0	0	0	90	121	54	69	229		0.7	13.3	104	20	3.3	7.320014863	63	149	37	51	0.1	109.3	0.1	66.66666667	0	50	43.75	83.33333333	-27.01863354	-28.57142857	-15.52795031	0	0	0	0	0	0	0	1	0	0	0	0	5	54	34	0	-2.302585093
3102	2	1	2	0	2	76	99	71	60	157	156	0.6	15	71	14	3	152.0035885	22	185	79	51	0.1	17	0.1	47.22222222	75	80	93.75	83.33333333	3.409090909	-10.98484848	-4.166666667	0	0	0	0	0	0	0	0	0	0	0	0	5	45	31	0	-2.302585093
3105	0	1	1	0	0	113	113	73	64	164	72	0.6	12.1	75	16	2.4	55.86148365	51	130	31	149	1.1	209	5.3	27.77777778	0	50	75	16.66666667	-26.00619195	-41.17647059	-10.52631579	0	0	0	0	0	0	0	0	0	0	0	0	1	45	28	1	1.667706821
3109	1	1	1	0	0	93	127	77	57	160				73	12	2.7	8.56198425	169	268	165	85	0.7	43.7	1.6	38.88888889	50	60	100	66.66666667	-44.17475728	-41.50485437	-38.34951456	0	0	0	1	0	0	1	0	0	0	0	0	5	53	35	1	0.470003629
3110	2	1	1	0	0	90	168	67	65	210				95	12	2.9	21.43711294	81	204	103	46	1.2	124.2	9.7	61.11111111	50	80	100	50	-15.2238806	-18.80597015	-2.985074627	0	0	0	0	0	0	0	1	0	0	1	0	5	44	35	1	2.272125886
3115	1	0	0	0	0	70	110	52	63	114				52	10	2.8	2.63482478	19	164	59	28	0.2	120.1	1.7	86.11111111	75	80	68.75	66.66666667	-31.73431734	-26.19926199	-28.78228782	0	0	0	1	0	0	1	0	0	0	0	0	5	55	20	1	0.530628251
3118	0	1	1	0	2	76	106	61	62	160				73	24	1.7	31.33837487	170	164	29	65	0.9	38.2	23.6	69.44444444	50	80	50	75	-1.136363636	10.22727273	14.20454545	1		1		1	0	0	1		2		0	5	54	29	1	3.161246712
3119	1	1	0	0	0	66	115	63	69	148		0.7	10.7	67	8	2.2	13.39025406	45	112	40	38	0.1	67.5	0.1	97.22222222	50	80	50	58.33333333	-10.54421769	-5.102040816	21.08843537	0	0	0	0	0	0	0	0	0	0	1	0	5	40	22	0	-2.302585093
3120	0	1	1	0	0	88	137	74	66	204			12.9	93	8	2.1	-2.131377551	995	218	88	45	0.2	145.7	1.4	38.88888889	75	70	56.25	66.66666667	-1.071428571	-1.785714286	3.928571429	0	0	0	0	0	0	0	1	0	0	1	0	5	56	33	1	0.336472237
3124	1	0	0	0	0	87	102	65	65	226		1.2	13	103	24	2.8	-7.392334397	291	185	52	96	1.2	322.7	3.7	63.88888889	50	70	62.5	75	-3.767123288	-11.64383562	22.26027397	0	0	0	0	0	0	0	0	0	0	0	0	5	51	38	1	1.30833282
3125	0	0	0	1	0	79	133	75	61	231				105	15	3	20.21556122	11	178	74	52	14.7	90.3	162.8	55.55555556	75	80	56.25	58.33333333	-46.07142857	-31.78571429	-35.35714286	0	0	0	0	0	0	0	1	0	0	0	0	6	42	44	1	5.092522454
3127															14	3	84.07854072	119	134	47	31	0.1	120.7	0.1	94.44444444	50	60	75	58.33333333	11.06557377	10.24590164	14.75409836	0	0	0	0	0	0	0	1	0	0	1	0	5	47	30	0	-2.302585093
3128	0	1	0	0	0	57	106	75	66	272				124	18	4	88.20438963	9	233	172	37	0.1	144.4	0.1	44.44444444	100	80	58.33333333	58.33333333	-0.636942675	21.65605096	27.38853503	0	0	0	0	0	0	0	0	0	0	0	0	5	42	44	0	-2.302585093
3133															8	2.4	27.03378602	72	130	38	29	0.1	36.1	0.1						5.429864253	21.26696833	8.597285068	0	0	0	0	0	0	0	1	0	0	0	0	5	40	24	0	-2.302585093
3134															12	2.4	-14.79124346	204	213	239	25	1.2	56	21.4	36.11111111	0	40	75	8.333333333	-24.12280702	6.578947368	7.456140351	0	0	1	0	0	0	0	1	1	0	1	0	1	49	59	1	3.063390922
3140	0	1	1	0	2	79	144	73	62	147				67	15	2.8	9.744859727	68	217	133	37	0.2	75.6	2.6	55.55555556	50	80	58.33333333	66.66666667	-18.34532374	-17.98561151	-15.82733813	0	0	0	0	0	0	0	1	1	0	0	0	5	66	27	1	0.955511445
6008	1	1	0	0	0				60	110	119	0.6	12.4	50	12	2.4	221.5149713	16	181	88	59	0.1	32	0.1	83.33333333	50	60	68.75	50	7.317073171	-8.943089431	6.504065041	0	0	0	0	0	0	0	1	0	0	0	0	2	39	21	0	-2.302585093
6011	0	0	1	0	2	57	132	79	63	149		0.6	14.3	68	17	2.6	143.9601342	105	180	133	49	0.1	70.4	0.1	30.55555556	0	60	16.66666667	25	4.964539007	8.510638298	4.609929078	0	0	1	0	0	0	0	1	1	0	0	0	5	62	26	0	-2.302585093
6012	0	0	0	0	0	68	122	68	51	150	77	0.8	13.6	68	10	2.3	-13.99823874	26	156	44	64	0.1	33.4	0.1	97.22222222		80	0	41.66666667	-43.39622642	-12.26415094	-14.62264151	0	0	0	0	0	0	0	1	0	0	0	0	4	70	41	0	-2.302585093
6014	0	0	0	0	2	65	112	75	65	130	157	0.9	13.2	59	16	1.9	41.42374109		146	40	58	0.5	96.2	5.2	41.66666667	0	20	43.75	16.66666667	-8.791208791	-2.747252747	17.58241758	0	0	0	0					0	0		0	5	43	22	1	1.648658626
6015	1	1	0	1	0	64	118	87	56	178	70	0.8	11.3	81	16	2.7	51.85641831	79	132	86	42	0.1	148.1	0.1	44.44444444	0	20	81.25	41.66666667	-24.72527473	-8.791208791	32.96703297	0	0	1	0	0	0	0	0	0	0	1	1	4	40	40	0	-2.302585093
6016	0	0	1	0	2	67	120	78	55	195	152	1	35.8	89	22	2.7	130.3299466	61	187	45	47	0.1	65.3	0.1	27.77777778	0	0	100	16.66666667	-15.98513011	-3.345724907	18.58736059	1	1	0	0	0	0	1	1	0	0	1	0	3	54	45	0	-2.302585093
6017	0	0	1	0	1	76	127	80	65	140	53	0.9	14.3	64	14	3.3	38.10975303	72	134	131	64	0.1	67.8	0.1	88.88888889	0	70	100	58.33333333	11.4893617	8.085106383	17.0212766	1	0	0	0	0	0	0	1	1	0	0	0	5	65	23	0	-2.302585093
6019	0	1	0	0	2	51	140	87	69	185				84	13	2.2	132.9977324	57	222	111	50	0.1	140.4	0.1	97.22222222	50	60	56.25	41.66666667	-0.952380952	0	17.61904762	0	0	1	0	1	0	0	1	0	0	1	0	5	51	27	0	-2.302585093
6020	0	0	1	1	2	67	140	82	65	180		0.7	14.3	82	12	2.6	98.21527639	84	104	116	30	0.1	117.3	0.1	88.88888889	50	100	100	75	2.139037433	0.534759358	0.534759358	0	0	0	0	1	1	0	1	0	0	0	0	5	66	30	0	-2.302585093
6021	0	1	0	0	2	66	112	58	55	230	142	0.6	11.8	105	12	2.3	62.64943937	41	188	75	46	0.1	217.1	0.1	80.55555556	25	50	68.75	25	-26.3681592	2.487562189	2.985074627	0	0	0	0	0	0	0	1	1	0	0	0	4	44	53	0	-2.302585093
6026	1	1	0	0	0	65	116	60	59	118		0.7	13.6	54	12	3.9	-13.25151582	63	206	89	82	0.1	43.4	0.1	66.66666667	50	60	62.5	41.66666667	-14.52991453	-3.418803419	8.547008547	0	0	0	0	0	0	0	1		2	1	0	2	56	24	0	-2.302585093
6027	2	1	2	1	0	81	121	60	56	198		0.8	11.7	90	13	3.2	-1.228632479	24	97	65	32	0.6	158	3.8	76.38888889	75	70	81.25	33.33333333	-40.27777778	13.88888889	15.27777778	0	0	0	0	0	0	1	0	0	0	0	0	3	41	44	1	1.335001067
6033	0	1	0	0	0	58	115	70	65	180	88	0.5	12.9	82	11	2.3	-4.894702752	35	129	37	57	0.1	96.4	0.1	77.77777778	50	80	100	41.66666667	-16.08391608	-6.993006993	3.846153846	0	0	0	0	0	0	0	1	0	0	0	0	4	33	30	0	-2.302585093
6038	0	1	0	0	0	64	110	70	64	118		0.9	13.1	54	15	3.2	277.7525471	23	188	31	68	0.3	43.5	6.9	97.22222222	0	40	58.33333333	33.33333333	7.352941176	-0.980392157	9.31372549	0	0	0	0	0	0	1	0	1	0	0	0	5	55	20	1	1.931521412
6040	0	0	1	1	1	70	150	69	62	178	80	0.7	12.3	81	18	2.2	75.90117038	123	158	115	57	0.1	86.8	0.1	97.22222222	75	80	83.33333333	50	-4.807692308	1.923076923	25	0	0	1	0	0	0	0	1	1	0	0	0	3	70	33	0	-2.302585093
6041	1	0	0	0	2	48	126	84	55	145	90			66	22	2.2	87.93102958	141	116	55	52	0.1	89.1	0.1	69.44444444	50	90	50	33.33333333	-1.606425703	1.204819277	4.417670683	0	0	0	0	0	0	0	1	1	0	0	0	5	65	34	0	-2.302585093
6043	1	1	1	0	1	76	132	85	62	195		0.8	12.8	89	12	2.6	5.975813652	115	133	48	51	0.1	36.6	0.1	33.33333333	50	50	62.5	33.33333333	9.189189189	5.945945946	27.56756757	1	0	0	0	0	0	0	1	1	0	0	0	5	52	36	0	-2.302585093
6044	1	0	0	0	2	75	117	76	68	141		0.7	13.1	64	14	2.4	17.47918105	98	178	57	69	0.3	52	5.8	61.11111111	0	20	81.25		-7.344632768	5.649717514	7.90960452	0	0	0	0	0	0	0	1	0	0	0	0	5	73	21	1	1.757857918
6046	1	0	0	0	1	75	124	62	65	170		0.7	13.6	77	13	3.6	46.2003308	472	217	166	43	0.1	17.3	0.1	97.22222222	50	100	100	100	-10.69958848	-9.465020576	-10.28806584	0	0	0	0	0	0	0	1	1	0	0	0	5	64	28	0	-2.302585093
6048	0	1	0	0	2	67	116	64	62	110	69	1.1	12.4	50	19	2.8	127.2138308	124	120	19	59	0.1	68.3	0.1	58.33333333	50	50	68.75	50	-1.898734177	-1.582278481	-1.265822785	0	0	0	1	0	0	0	1	1	0	1	0	5	48	20	0	-2.302585093
6052	0	1	1	0	0	74	170	90	64	168		0.8	13.1	76	8	2.7	75.76256775	127	220	121	44	0.1	204	0.1						-5.479452055	6.164383562	-0.684931507	0	0	0	1	0	0	0	1	0	0	1	0	5	52	29	0	-2.302585093
6053	1	0	0	0	0	85	127	72	69	182		0.7	13.5	83	12	2.1	15.68197531	31	154	45	56	0.1	70	0.1	97.22222222	50	70	50	16.66666667	7.555555556	18.22222222	23.11111111	0	0	0	0	0	0	0	0	0	0	0	0	5	35	27	0	-2.302585093
6054	0	0	0	0	0	56	98	63	65	251	51	0.6	13.8	114	16	2	131.0447781	36	202	103	39	0.1	67.4	0.1						-7.958477509	-2.076124567	10.03460208	0	0	1	0	0	0	0	0	1	0	1	0	2	48	42	0	-2.302585093
6055	1	0	0	0	0	62	132	69	63	120		0.8	12.2	55	14	2.7	181.4213906	305	150	71	51	0.5	98.1	5.1	80.55555556	50	80	75	41.66666667	0.442477876	7.079646018	9.292035398	0	0	0	1		0	0	1	1	0	0	0	5	70	21	1	1.62924054
6057	0	0	1	0	1	66	151	71	67	155	110	0.8	13.3	70	15	4.2	62.80428295	85	220	97	53	0.3	72	4.2	47.22222222	50	40	81.25	25	3.278688525	-1.229508197	11.8852459	1	0	1	0	0	0	0	1	1	0	1		5	56	24	1	1.435084525
6058	0	0	0	0	0	70	90	55	61	120	134	0.8	13	55	22	4	456.1488732	76	151	81	61	0.1	46.2	0.1	97.22222222	50	100	100	58.33333333	3.112840467	8.949416342	7.392996109	0	0	0	0	0	0	0	0	1	0	0	0	5	56	23	0	-2.302585093
6059	0	0	0	0	0	75	116	66	67	144	99	0.9	15.8	65	17	2.7	100.6340432	111	201	49	90	0.3	22.1	13.6	70.83333333	50	40	43.75	25	5.576208178	1.486988848	5.94795539	0	0	0	1		0	0	1	1	0	1	0	5	61	23	1	2.610069793
6061	1	0	0	0	2	69	127	73	63	140	88	0.7	13.7	64	12	2.5	164.4911555	64	163	31	65	0.1	25.5	0.1	83.33333333	25	50	100	58.33333333	13.76811594	3.985507246	22.10144928	0	0	0	0	0	0	0	1	1	0	1	0	5	59	25	0	-2.302585093
6063	1	1	0	0	0	73	102	62	58	165	122	0.6	13.4	75	14	2.7	72.14590144	203	183	27	56	0.6	53.8	11.2	36.11111111	100	70	56.25	25	-23.66863905	10.65088757	28.40236686	0	0	0	0	0	0	0	0	0	0	1	0	4	48	34	1	2.415913778
6065	1	0	0	0	2	70	104	78	56	245	150	0.9	13.7	111	18	3.2	89.5532927	29	202	83	46	0.1	157.1	0.1	97.22222222	50	80	81.25	50	-6.912442396	7.834101382	23.50230415	0	0	0	0	0	0	0	1	0	0	0	0	4	46	55	0	-2.302585093
6067	1	1	0	0	2	69	147	80	60	120	48	0.9	13.2	55	19	2.9	138.7565535	75	153	90	62	0.1	20.9	0.1	66.66666667	50	100	62.5	75	1.657458564	-11.60220994	9.392265193	0	1	0	0	0	0	0	1	1	0	0	0	5	66	23	0	-2.302585093
6068	0	0	1	0	0	78	131	83	63	196	123	0.8	12.5	89				231	199	69	64	0.1	135.1	0.1	55.55555556	25	50	93.75	58.33333333	-9.623430962	9.205020921	9.623430962	1	0	0	0	0	0	0	1	0	0	0	0	3	61	35	0	-2.302585093
6069	1	0	0	0	1	53	130	67	64	157	61	0.8	14.1	71	17	4.1	110.1155841	167	139	58	43	0.1	88.7	0.1	66.66666667	25	30	81.25	75	11.58536585	23.17073171	35.36585366	1	0	1	0	0	0	0	1	1	0	1	0	5	71	27	0	-2.302585093
6070	1	1	0	0	0	66	118	70	67	135	75	0.7	14.3	61	25	3	120.5659337	112	138	78	49	0.1	57.9	0.1	77.77777778	75	60	81.25	58.33333333	-19.1588785	-20.09345794	8.411214953	0	0	0	0	0	0	0	1	1	0	0	0	5	69	21	0	-2.302585093
6071	1	0	0	0	0	74	117	82	63	153		0.7	12.6	70	16	3.2	173.9315265	35	186	105	44	0.1	61.4	0.1	88.88888889	50	90	100	41.66666667	3.212851406	-6.024096386	6.425702811	0	0	0	0	0	0	0	0	0	0	0	0	5	43	27	0	-2.302585093
6072	0	1	1	0	2	57	128	78	64	155	126	0.7	14.9	70	9	2.7		29	229	95	56	0.7	197.1	3.6	54.16666667	0	10	25	0	-13		15.33333333	0	0	0	1	0	0	0	1	0	0	1	0	5	52	27	1	1.280933846
6073	1	0	0	0	0	57	129	77	66	135	68	0.7	14.7	61	12	2.2	40.08715379	78	237	48	97	0.1	11.5	0.1	97.22222222	50	50	8.333333333	41.66666667	3.088803089	8.88030888	10.03861004	0	0	0	0	0	0	0	0	0	0	0	0	5	50	22	0	-2.302585093
6074	1	0	0	0	0	83	152	78	66	140	121	0.8	13.4	64	20	2.1	82.13598771	97	192	68	57	0.6	206.2	2.9	25	50	20	56.25	16.66666667	-3.043478261	4.782608696	17.82608696	1	0	1	0	0	0	0	1	0	0	1	0	5	45	23	1	1.064710737
6076	1	0	1	0	2	60	135	95	64	129	67	0.8	15.2	59	15	2.5	53.58504712	132	134	74	60	0.1	52.2	0.1	91.66666667	50	100	50	75	12.80788177	-0.985221675	32.01970443	1	0	0	0	0	0	0	1	1	0	0	0	5	54	22	0	-2.302585093
6077	0	0	0	0	0	65	118	78	57	143		0.8	14	65	20	2.1	54.36585232	34	160	67	92	0.1	77	0.1	97.22222222	50	80	31.25	33.33333333	-4.941860465	-7.26744186		0	0		0	0	0	0	1	0	0	0	0	4	55	31	0	-2.302585093
6078	1	0	0	0	0	56	150	85	62	127	53	0.7	13.2	58	11	3.4		85	145	112	63	0.3	39.2	7.7	86.11111111	50	70	68.75	33.33333333	-16.94915254	-10.16949153	16.94915254	1	0		0	0	0	0	1	1	0	0	0	5	56	23	1	2.041220329
6080	1	1	1	0	0	56	132	74	65	185	115	1	12.9	84	14	2.1	101.037014	153	163	131	72	0.2	81.3	2.5	45.83333333	25	40	75	50	27.02702703	44.86486486	35.13513514	0	0	1		0	0	0	1	1	0	1	0	5	61	31	1	0.916290732
6081	0	1	1	1	0	70	160	80	64	216	133	0.7	11.8	98	18	3.5	28.45384584	51	146	188	23	35.9	62.3	576.2	66.66666667	50	70	83.33333333	41.66666667	4.255319149	4.255319149	6.686930091	1	0	0	1	0	0	0	0	1	0	0	0	5	46	37	1	6.356454823
6085	0	2	0	0	2	60	120	70	64	158	130	0.7	14	72	11	1.9	40.8381828	31	301	120	52	0.1	9.5	0.1	66.66666667	75	40	25	33.33333333	3.436426117	5.841924399	5.498281787	0	0	1	0	1	0	0	1	0	0		0	5	54	27	0	-2.302585093
6088	0	0	0	0	1	86	132	48	60	192	89	0.6	13.4	87	17	3.2	-38.89873068	97	189	128	69	0.8	113.2	7.1		25	20	87.5	50	-49.71751412		3.672316384	0	1	0	0	0	0	0	1	1	0	1	0	6	61	37	1	1.960094784
6089	0	1	1	0	0	76	139	72	66	138	116	0.8	13.4	63	11	2	1.547241211	148	204	70	80	0.1	92.2	0.1	25	0	50	37.5	33.33333333	-14.0625	-8.854166667	2.604166667	0	0	0	0	0	0	0	0	0	0	0	0	5	55	22	0	-2.302585093
6090	0	0	0	0	0	74	94	43	66	110	106	0.5	13.1	50	10	2.4	78.47901607	60	154	55	57	0.1	44.7	0.1	52.77777778	50	10	75	33.33333333	-1.675977654	5.027932961	35.19553073	0	0	0	0	0	0	0	0	0	0	1	0	5	42	18	0	-2.302585093
6092	0	1	1	0	1	64	118	75	64	144		0.9	10.9	65	12	2.2	10.85346009	199	200	29	103	1	199.6	5	44.44444444	25	20	91.66666667	50	12.23628692	7.594936709	9.282700422	1	1	1	0	0	0	0	0	1	0	0	1	5	53	25	1	1.609437912
6093	1	2	2	0	2	67	109	67	62	230		0.6	12.6	105	22	2		101	265	119	50	0.1	58.2	0.1	63.88888889	50	80	50	33.33333333	-7.476635514		21.4953271	1	0	0	1	0	0	0	1	0	0	1	0	5	61	42	0	-2.302585093
6096	0	1	0	0	0	63	109	69	65	210		0.7	11.8	95	26	2.1	30.93648734	66	150	145	28	0.1	92.3	0.1	13.88888889	0	10	68.75	8.333333333	11.73469388	6.632653061	21.93877551	0	0	0	0	0	0	0	1	0	0	0	0	5	54	35	0	-2.302585093
6097	1	0	1	1	2	46	124	52	67	187	86	0.8	13	85	32		20.42093298	48	123	125	47	0.1	75.3	0.1	47.22222222	75	80	100	58.33333333	2.262443439	7.692307692	4.524886878	1	0	1	0	0	0	0	1	1	0	1	0	5	62	29	0	-2.302585093
6098	0	1	0	0	0	59	112	58	62	128	121	0.6	13.8	58	12	3.4	459	82	172	62	48	0.1	126.2	0.1						30	24.54545455	35.90909091	0	0	0	0	0	0	0	0	0	0	1	0	5	43	23	0	-2.302585093
6101	1	0	1	0	0	74	148	78	55	152	171	0.8	12.4	69	15	3.2	66.65482955	22	188	44	56	0.6	53.9	11.1	52.77777778	50	70	68.75	25	18.75	26.13636364	24.43181818	1	0	1	0	0	0	0	1	1	0	0	0	5	66	35	1	2.406945108
6102	1	1	0	0	0	75	118	79	62	139	127	0.8	10.1	63		3.7		65	182	64	50	0.1	28	0.1	88.88888889	50	100	87.5	66.66666667	-4.659498208	12.18637993	15.77060932	0	0	0	0	0	0	0	0	0	0	0	0	6	57	25	0	-2.302585093
6103	1	0	0	0	2	58	131	73	66	196	83	0.7	14	89	16	3.7	75.29612032	78	151	104	42	0.4	97.4	4.1	86.11111111	50	100	66.66666667	50	0.462962963	2.314814815	8.333333333	0	0	1	0	0	0	0	1	1	0	0	0	5	65	32	1	1.410986974
6106	0	0	0	0	0	65	91	62	67	145	66	0.8	13.3	66	16	2	65.06052827	39	141	34	58	0.1	28.7	0.1	97.22222222	50	100	100	75	7.490636704	10.86142322	23.97003745	0	0	1	0	0	0	0	1	0	0	0	0	5	36	23	0	-2.302585093
6109	1	0	0	0	0	71	124	73	57	150	85	0.8	14.4	68	14	3	39.69454546	42	148	86	51	0.2	178.2	1.1	44.44444444	0	10	68.75	0	-2	20.4	17.2	0	0	0	0	0	0	0	1	0	0	0	0	5	42	32	1	0.09531018
6110	0	1	0	0	0	65	145	62	64	130	112	0.7	13.2	59	20	3.4	0.480993084	92	134	41	67	0.1	63.6	0.1	50	25	40	25	16.66666667	-12.61261261	19.36936937	18.46846847	0	0	1	0	0	0	0	1	1	0	1	0	5	51	22	0	-2.302585093
6111	0	0	1	0	2	57	128	62	62	170				77	17	3.5	41.68416086	16	143	67	54	0.1	17.8	0.1	94.44444444	75	90	83.33333333	58.33333333	7.667731629	8.945686901	16.93290735				0		0	1	1		2	0	0	2	54	31	0	-2.302585093
6113	1	1	1	0	2	68	145	68	64	162	147	0.8	12.3	74	11	3	-6.389353381	205	199	151	39	0.5	77.8	6.4	19.44444444	25	40	68.75	16.66666667	-6.319702602	-13.75464684	-5.204460967	0	0	1	0	0	0	0	0	1	0	1	0	5	66	28	1	1.85629799
6114	0	0	1	0	0	68	139	62	64	230	105	0.6	11	105	23		18.918125	9	190	47	42	0.3	131.7	2.3	44.44444444	100	60	93.75	25	1.25	-2.5	-5.625	0	0	1	0	0	0	0	1	0	0	0	0	3	50	39	1	0.832909123
6115	1	1	0	0	2	55	146	87	64	191	50	1.2	14.1	87	12	2.6	9.84103126	47	157	138	62	0.1	114.7	0.1	58.33333333	100	90	100	83.33333333	-10.03584229	-3.225806452	-6.810035842	0	0	0	0	0	0	0	0	1	0		0	5	73	33	0	-2.302585093
6116	1	1	0	0	0	76	129	72	61	190	144	0.8	12.4	86	18	3.6	344.4557636	15	235	69	50	0.1	55.9	0.1	97.22222222	50	100		75	31.97674419	21.51162791	41.86046512	0	0	0	0	0	0	0	0	0	0	0	0	5	51	36	0	-2.302585093
6118	0	1	0	0	1	70	135	54	60	105	185	0.7	13.8	48	8	2.2	55.24644368	60	222	50	63	0.3	87	3.4	38.88888889	0	50	100	25	15.68627451	0	16.99346405	0	0	1	0	0	0	0	1	0	0	0	0	6	56	21	1	1.223775432
6119															9	2.8	148.4102314	201	187	64	69	0.1	60	0.1						9.745762712	11.01694915	11.86440678																0	-2.302585093
6120	1	0	0	0	0	82	136	70	63	162	97	0.7	11.5	74	22	2.7	143.2377247	37	245	64	67	0.1	34.2	0.1	97.22222222	50	100	100	91.66666667	5.504587156	5.504587156	26.14678899	0	0	1	0	0	1	0	0	0	0	0	0	3	62	29	0	-2.302585093
6121	1	0	0	0	0	58	123	50	56	155	32	1.2	13.6	70	12	5.4	34.68599811	213	229	115	62	0.1	155.9	0.1	91.66666667	50	60	100	91.66666667	9.417040359	2.242152466	17.93721973	0	0	0	0	0	0	0	0	0	0	0	0	5	64	35	0	-2.302585093
6122	1	0	0	0	0	67	138	46	55	163	81	0.8	13.9	74	15	3.1	7.842373336	21	144	48	53	0.8	222.5	3.6	38.88888889	25	20	37.5	33.33333333	7.368421053	16.84210526	24.9122807	0	0	0	1	0	0	0	1	1	0	1	0	5	50	38	1	1.280933846
6124	1	0	0	0	1	80	112	70	62	123	118	0.9	12.8	56	6	3.1	8.333333333	9	196	47	52	0.1	20.6	0.1	41.66666667	50	60	50	0	0	9.558823529	12.13235294	0	0	0	0	0	0	0	1	0	0	1	0	5	34	22	0	-2.302585093
6125	0	0	1	0	0	68	126	43	65	147	75	0.8	13.9	67	10	2.1	227.5860618	15	147	58	56	0.2	69	2.9	97.22222222	50	100	31.25	75	27.98165138	-2.752293578	22.93577982	0	0	1	0	0	0	0	1	1	0		0	5	60	24	1	1.064710737
6130	0	1	1	0	0	55	138	87	63	220	102	0.7	12.6	100	35	2.4	-47.66977578	12	164	105	38	0.4	115	3.5	22.22222222	75	50	68.75	83.33333333	-4.830917874	28.50241546	42.02898551	1	0	1	1	0	0	0	0	1	0	1	0	3	64	39	1	1.252762969
6132	0	0	0	0	1	74	128	77	55	150	194	0.7	13.8	68	3	2.5	96.95884208	50	209	62	55	3	101.7	2.95	87.5	50	100	87.5	75	7.881773399	9.852216749	12.31527094	0	0	0	1	0	0	1	1	1	0	1	0	5	65	35	1	1.08180517
6133	0	1	1	0	1	66	110	72	65	160	67	0.8	14.8	73	14	2.8	0.454170524	26	144	101	41	0.1	39.3	0.1	86.11111111	50	60	58.33333333	50	2.293577982	1.834862385	14.22018349	0	0	1	0	0	0	0	1	1	0	0	0	5	59	27	0	-2.302585093
6135	0	0	0	0	0	90	104	72	55	150		0.5	12.9	68	8	1.8	199.8358793	10	264	254	33	0.3	94.3	3.2	16.66666667	25	40	75	25	12.35955056	21.34831461	44.38202247	0	0	0	0	0	0	0	0	0	0	0	0	6	42	35	1	1.16315081
6136	0	0	1	0	0	79	136	63	58	195	116	0.8	13.6	89	14	2.8	-8.745788597	107	235	222	38	0.1	124.8	0.1	44.44444444	0	50	25	41.66666667	0.99009901	1.98019802	28.21782178	0	1	1	0	0	0	0	0	0	0	0	0	5	50	41	0	-2.302585093
6137	1	0	0	0	0	88	96	63	61	120	58	0.6	11.9	55	37	1.7	94.0744041	1406	133	60	73	0.1	78.2	0.1	55.55555556	100	80	87.5	58.33333333	31.34328358	28.35820896	35.44776119	0	0	0	0	0	0	0	1	1	0	1	0	2	28	23	0	-2.302585093
6138	1	1	1	0	0	78	115	48	68	155	90	0.8	12.8	70	14	2.4	69.86122449					1	234.1	4.3	11.11111111	25	80	75	25	16.57142857	6.285714286	24.57142857			1	0	0	0	0	0	0	0	1	0	5	57	24	1	1.458615023
6139	1	1	1	0	1	72	140	53	57	195	61	0.6	12.6	89	17	2.6	32.61751479	61	122	71	57	0.5	130.4	3.8	36.11111111	0	20	31.25	8.333333333	6.923076923	4.615384615	43.46153846	0		1	1				1	1	2	1	0	4	57	42	1	1.335001067
6140	0	2	0	0	0	69	106	58	64	157	96	0.8	14.8	71	10	2.9	170.6861579					0.5	125.7	4	80.55555556	50	60	68.75	58.33333333	3.448275862	-4.74137931	31.46551724	0	0	0	0	0	0	0	0	0	0	0	0	5	37	27	1	1.386294361
6141	1	0	1	0	0	71	106	68	64	145		0.6	10.7	66	10	2.6	75.19940142					0.1	100.5	0.1						4.444444444	5.185185185	43.7037037	0	0	0	0	0	0	0	0	0	0	1	0	5	52	25	0	-2.302585093
6144	0	1	0	0	2	76	150	90	65	215	110	0.7	14.9	98	9	2.7	76.71014164					0.1	27.9	0.1	91.66666667	0	50	93.75	33.33333333	13.83647799	-5.660377358	19.49685535	0	0	1	0	0	0	1	0	0	0	0	0	5	45	36	0	-2.302585093
6147	0	1	0	0	0	74	105	43	58	130	109	0.6	12.2	59	7	2.1		41	166	32	49	0.4	103.1	3.9	80.55555556	50	50	50	50	-8.163265306	-2.551020408	3.316326531	0	0	1	0	0	0	0	1	0	0	0	0	5	48	27	1	1.360976553
6148	0	0	0	0	0	63	108	52	67	150	100	1.1	12.2	68								0.7	95.3	7.3	97.22222222	50	100		87.5	5.99078341	4.147465438	35.48387097	0	0	0	1	0	0	0	1	1	0	1	0	5	63	23	1	1.987874348
6149	0	1	1	0	0	68	124	84	62	159	89	0.9	13.4	72	12			24	176	91	46	0.3	118.7	2.5	41.66666667	25	90	87.5	33.33333333	-2.830188679	-6.132075472	0.943396226	0	0	1	0	0	0	1	0	1	0	0	0	5	65	29	1	0.916290732
6150															20	2.7	100.4192799					0.6	124.6	4.8	44.44444444	50	40	37.5	16.66666667	11.9205298	43.04635762	50.33112583	0	0	1	0	0	0	0	0	0	0	1	0	5	28	20	1	1.568615918
6153	0	1	1	1	0	71	120	78	63	246	76	0.7	14.3	112	16	3.4		71	99	62	33	16.8	99.2	169.4	80.55555556	50	80	62.5	58.33333333	0.699300699	-11.88811189	22.37762238	0	1	1	0	0	0	0	1	1	0	1	0	4	60	44	1	5.132262782
6154	0	1	0	0	2	63	96	46	64	132	118	0.7	13.3	60	8	2.7	161.5964639	31	193	61	66	0.6	128.5	4.7	97.22222222	50	50	6.25	16.66666667	16.08695652	23.04347826	27.82608696	0	0	0	0	0	0	0	0	0	0	1	0	5	42	23	1	1.547562509
6155	0	1	1	1	0	62	162	78	60	162	118	0.6	13.8	74	25	3.2	149.051925	81	194	71	51	0.5	117.2	4.3	55.55555556	50	100	83.33333333	50	1.675977654	1.117318436	25.69832402	0	0	0	1	0	0	0	0	0	0	0	0	2	70	32	1	1.458615023
6158	1	1	1	1	1	51	146	55	67	185	42	0.8	12.5	84	16	1.7	38.59352804					0.1	77.1	0.1	66.66666667	50	80	58.33333333	33.33333333	17.72575251	18.06020067	21.07023411	0	1	1	0	0	0	0	0	1	0	1	0	5	53	29	0	-2.302585093
6161	0	1	0	0	2	68	103	46	67	168	155	0.8	13.7	76	15	2.9	347.70603	128	146	41	66	0.1	133.5	0.1	80.55555556	25	60	62.5	41.66666667	31.64556962	32.27848101	23.41772152	0	0	0	0	0	0	0	1	1	0	0	0	5	54	26	0	-2.302585093
6162	1	0	1	0	0	68	109	71	67	147	87	0.8	13.3	67	12	2	123.8638107	266	144	41	54	0.1	36.6	0.1	36.11111111	25	20	50	8.333333333	-1.507537688	0.502512563	45.72864322	1	0	1	1	0	0	0	0	0	0	1	0	5	57	23	0	-2.302585093
6163															12	2.9	172.6489253	239	229	43	100	0.1	174.1	0.1						1.694915254	-5.084745763	-1.694915254	0	1	1	0	0	0	0	1	0	0	0	0	5	58	20	0	-2.302585093
6166															22	3	163.1109542	38	295	151	58	1.7	122.3	13.9						-7.051282051	2.243589744	-12.17948718	0	0	0	1	0	0	0	0	0	0	0	1	5	49	37	1	2.63188884
6168	1	0	0	0	0	62	110	46	61	129	110	0.9	12.9	59	14	3.4	317.4771983	177	147	41	61	0.1	205	0.1	86.11111111	50	60	43.75	25	9.215017065	7.167235495	13.3105802	0	0	0	0	0	0	0	1	1	0	1	0	5	46	24	0	-2.302585093
6169	2	0	0	0	0	77	102	63	67	174		0.9	12.7	79				213	160	24	67	0.1	260.7	0.1	33.33333333	25	30	50	16.66666667	-0.809716599	0	26.72064777	0	0	0	1	0	0	0	0	0	0	1	0	5	35	27	0	-2.302585093
6180	0	0	1	0	0	88	123	52	65	148	93	0.7	12.1	67	8	2.4	-36.29439287	301	184	153	65	0.6	263	2.3	38.88888889	75	30	100	41.66666667	-24.42528736	-20.97701149	-11.49425287	0	0	1	1	0	0	0	0	0	0	0	0	5	42	25	1	0.832909123
6181	1	2	2	0	0	90	94	66	61	118		0.7	14.1	54	5	3.6	83.30909091	31	193	62	54	0.3	72.2	4.2	27.77777778	100	70	100	50	-5.333333333	8	21.77777778	0	0	0	0	0	0	0	0	0	0	0	0	2	36	22	1	1.435084525
6184	0	1	1	1	1	90	108	73	65	210	51	0.9	12.4	95	13	2.6	32.48998698	9	114	76	45	0.5	234.4	2.1	52.77777778	25	40	62.5	16.66666667	4.455445545	13.36633663	21.28712871	0	0	1	1	0	0	0	1	1	0	1	0	3	54	35	1	0.741937345
6185	0	1	0	0	0	79	126	40	68	163	101	0.9	12	74	11	2.6	51.1896085	47	210	66	87	1.6	125.2	12.8	97.22222222	50	80	93.75	50	22.95918367	10.20408163	33.16326531	0	0	0	0	0	0	0	0	1	0	0	0	5	54	25	1	2.549445171
6186	1	1	0	0	0	70	117	50	66	160	67	0.9	14.5	73	17	3.3	0.390271547	71	149	66	67	0.1	71.4	0.1	63.88888889	50	70	81.25	75	-11.63636364		12	0	0	0	0	0	0	0	0	0	0	0	0	5	35	26	0	-2.302585093
[truncated: 17 more columns]
